# Supplementary material for: Early-Life Exposure to Lipopolysaccharide Induces Persistent Changes in Gene Expression Profiles in the Liver and Spleen of Female FVB/N Mice
Source: Vet Sci. 2023 Jul 8;10(7):445. doi: 10.3390/vetsci10070445 (PMC10384579; doi:10.3390/vetsci10070445)
Supplement: Supplementary file 1 [file vetsci-10-00445-s001.zip]

Archive with 1 entries (1 files):
- vetsci-2436206-supplementary.pdf
